# Supplementary material for: Transcriptome-Wide Association Study of Blood Cell Traits in African Ancestry and Hispanic/Latino Populations
Source: Genes (Basel). 2021 Jul 8;12(7):1049. doi: 10.3390/genes12071049 (PMC8307403; doi:10.3390/genes12071049)
Supplement: Supplementary file 1 [file genes-12-01049-s001.zip]

Archive with 2 entries (2 files):
- Supplementary_Tables_finalSUB_R2.xlsx
- SupplementContent_Figures_finalSUB_R2.pdf
